# Supplementary material for: Functional roles of antisense enhancer RNA for promoting prostate cancer progression
Source: Theranostics. 2021 Jan 1;11(4):1780–94. doi: 10.7150/thno.51931 (PMC7778597; doi:10.7150/thno.51931)
Supplement: Supplementary file 1 — Supplementary figure S1-S3. [file thnov11p1780s1.zip]

Archive with 4 entries (3 files):
- Supplementatry Figures and Legends1/
- Supplementatry Figures and Legends1/Figure S1.tif
- Supplementatry Figures and Legends1/Figure S2 .tif
- Supplementatry Figures and Legends1/Figure S3.tif
