# Supplementary material for: Functional roles of antisense enhancer RNA for promoting prostate cancer progression
Source: Theranostics. 2021 Jan 1;11(4):1780–94. doi: 10.7150/thno.51931 (PMC7778597; doi:10.7150/thno.51931)
Supplement: Supplementary file 2 — Supplementary figure S4-S6. [file thnov11p1780s2.zip]

Archive with 5 entries (4 files):
- Supplementatry Figures and Legends2/
- Supplementatry Figures and Legends2/Figure S4.tif
- Supplementatry Figures and Legends2/Figure S5.tif
- Supplementatry Figures and Legends2/Figure S6.tif
- Supplementatry Figures and Legends2/Supplemental Figure Legend.docx
