# Supplementary material for: Functional roles of antisense enhancer RNA for promoting prostate cancer progression
Source: Theranostics. 2021 Jan 1;11(4):1780–94. doi: 10.7150/thno.51931 (PMC7778597; doi:10.7150/thno.51931)
Supplement: Supplementary file 3 — Supplementary table S1. [file thnov11p1780s3.xlsx]

## Sheet: primers
Supplementary Table 1. Information of the primers used in the study. Related to Experimental Procedures.
Primers
Gene	Experiments	Forward 5'-3'	Reverse 5'-3'
PSA (KLK3)	mRNA RT	GGCAGCATTGAACCAGAGGAG	GCATGAACTTGGTCACCTTCTG
FKBP5	mRNA RT	TGCCAAGACCTTCCGAGGCGT	GGCTTCCGCTCTGCCCAAAGA
KLK2	mRNA RT	CTGCCCATTGCCTAAAGAAG	TGGGAAGCTGTGGCTGAC
TMPRSS2	mRNA RT	CCTGCAAGGACATGGGTAT	CGGCACTTGTGTTCAGTTTC
GAPDH	mRNA RT	AGGTGGAGGAGTGGGTGTCGCTGTT	CCGGGAAACTGTGGCGTGATGG
U1	RNA RT	ATACTTACCTGGCAGGGGAG	CAGGGGGAAAGCGCGAACGCA
PSA	Sense eRNA RT	CCTTGAAACAACAATCCAGA	CTCTGGCTGAACAGTGTTGG
FKBP5	Sense eRNA RT	GCGAGACCTGGGACGCAGTC	GCTCTCCCTACTCCCGGC
KLK2	Sense eRNA RT	CAAAGGTGAGCAACCTAGGCTTAG	ATGTTCCTCCAGAGTAGGTCTG
TMPRSS2	Sense eRNA RT	TGTCTCCCTGCACCACTAACTAG	GCAAACATTGAAAAGAGCCTC
PSA	Anti-Sense eRNA RT	GGGGCTGACATTTTACTGAC	GCTGTCTGCTAAGCTGTGAG
FKBP5	Anti-Sense eRNA RT	GGAAGAGACTCTGAACTCTGGG	AGTTGCAAACAGAGGTAGGAG
KLK2	Anti-Sense eRNA RT	CCTGGGTCAGAGGCAAAAG	CCATCCACCTGAACTGCTCTG
TMPRSS2	Anti-Sense eRNA RT	GTTGGAGCTAGTGCTGCATG	GGCCACCTGGTGAAGTGC
ACTB	mRNA RT	CACCATTGGCAATGAGCGGTT	GGTCTTTGCGGATGTCCACGT
				Probe
PSA	Anti-sense ncRNA RT	CGAGCAGGTGCTTTTGCCC	TCTTGACCCCAAAGAAACTTCAG	AACTTGCGCACACACGTCA
FKBP5	Anti-sense ncRNA RT	GCAAACCCTGGTACAGCTGG	GCCCAGAAGCCTTGCTGTAC	GGGCAGTGCCTGAGCACTG
KLK2	Anti-sense ncRNA RT	GACTCACCCCACAAGTGTCT	CCTGCTACGCCTCAGGCTG	GGGTCAGAGAAAAACTGGGC
TMPRSS2	Anti-sense ncRNA RT	ACGCCATCACACCAGTTAGAG	TGGGGCAGGAGGATCACTTG	GGAGTGAGGAACACCGTGGC
DNMT1	Clone PCR	GGGAATTCCCATGCCGGCGCGTACCG	ATGCGCGGCCGCCTAGTCCTTAGCAGCTTCCTCCTCC
DNMT1	Mutagenesis	CCCAATATGGCCATGAAGGAGGCAGATGAC	GGCGTTCTCCTTGTCTTCTCTGTCATCC
TMPRSS2-ERG	Clone PCR	GCCGATATCGGCGAGTAGGCGCGAGCTAAGC	GCTCTAGAGCTTAGTAGTAAGTGCCCAGATGAGAAGGC
3C Primers		Anchor	1	2	3	4	5	6	7	8	9	10	11	12	13
PSA	3C NcoI	CCTCAGCTTGACAGTCAGGGC	GCTGTCTTTGCTCAGAAGACAC	CAGCATCAGCCTTATCTCCACC	GACTACAGTAGTCCACCACC	GCCCCAAGCTTACCACCT	GGGAGAGAGGGAAAGTTCTGG	CCACCTACCCACAGTGGG	CTGTACAGGGGGGTGAGG	GAAGAAGCAAGGACTGTGGG	GGGCTACATGTGCAGGACGT
FKBP5	3C KpnI	CTGAGGCAGCGAGTGCGAC	GCCCGCAGCTGTTGGAGA	CGCAGCCCTGCCCACTCA	AGCACTTTACCACTTTAAGCCTCAG	GGCGGGCTGAAGGGTTAGC	CTGAGTCATAAGTTATAAGAGGTTTGT	GGCTGAAGGGGAGGATTGCTTG	CGAGGCTATAGCGTGCTATGG	CCAGGAGAGGTAATATGCATCC	GGCAAAAGGTCTCATAAAGTGAG	GCCCCAAACCAGCCCACA	GGGACTACAAGTGCATGCCACC	GAGCCACCACGCCCAG	CTCACTACAACCTCCACCTCC
KLK2	3C BtgI	GGCTTCAGCATAAGAGTCAGAACCC	GGCGATACCATCTTGCAAGG	GGCCGGCGCCATGACG	GAGGCACTGTGCCAGCATCAG	GGGGTGCAAAGGAAGTACTTGG	GAGCCTGCCTTCTCTGGCTTTG	GGTGCCAACAGGGCAAGG	CCCACCCTGAGTCTGGCACT	CTCAGGTGAGGCTTCAGACT	AGCCCCAGCTGCAGGT	CCTGGGCCCTCACCCAG	CCAGCCCTGCCCACGG	CACATAGCACCGGAGATATGAGATC	CTGGGGCAGCAAATAAAACTG
TMPRSS2	3C XhoI	GGGACTCTGGGGCGCTTC	GAACCCCAGCATTCTCAGCTG	GCTCACCCAGGACTCCAGG	GCTCGGCACAGTGGCACC	CCAAAGCTACAACATGACCTGGTTC	GGCTTTTCAGCAGATGCAGAAG	GGTATTCACGGACTGGATTTATCG	GCCCTTGAGCCTGCCCTG
		Gene-ending region F 5'-3'	R 5'-3'
PSA	ChIP	GGGAGAAGATGAGGAAACCGCC	GCTATGTGTTGGGTGTTCAGACATC
FKBP5	ChIP	GCGGGGCTCACCCATCTC	GGGCTGGGTATAAACGTCTTGGG
KLK2	ChIP	GGGAGCCTTTCCCAGTGGGTG	CACAGTATAAGGTCTGAAAACAAGA
TMPRSS2	ChIP	CCTAACTCAGCCCCATCCTATG	CCACCAGTAACATAAGCACTGGC
LacZ	ChIRP probe	TCACGACGTTGTAAAACGAC[BtnTg]	[BtnTg]: Biotin labeled in the 3' of oligo as a tag
LacZ	ChIRP probe	ATTAAGTTGGGTAACGCCAG[BtnTg]
LacZ	ChIRP probe	AGGTTACGTTGGTGTAGATG[BtnTg]
LacZ	ChIRP probe	AATGTGAGCGAGTAACAACC[BtnTg]
LacZ	ChIRP probe	GTAGCCAGCTTTCATCAACA[BtnTg]
PSA antisense eRNA	ChIRP probe	GATGCTCATCTCATCCTCAC[BtnTg]
PSA antisense eRNA	ChIRP probe	GGATGCTGGGGACTCCAGAG[BtnTg]
PSA antisense eRNA	ChIRP probe	CTGGCCTCATTTGATGGAGA[BtnTg]
PSA antisense eRNA	ChIRP probe	GCAGAGAAATTAATTGTGGC[BtnTg]
PSA antisense eRNA	ChIRP probe	GGAGGTGGACCTTCACTAAC[BtnTg]
PSA antisense eRNA	ChIRP probe	GACCCTCTCTTTTAGGGCTC[BtnTg]
PSA antisense eRNA	ChIRP probe	CCCCATTGTATTCTGTACCC[BtnTg]
PSA antisense eRNA	ChIRP probe	GGGCTCTTTCTGACCTCCAC[BtnTg]
PSA antisense eRNA	ChIRP probe	CCCCCACTGCCCACTGCATC[BtnTg]
PSA antisense eRNA	ChIRP probe	CCTCCTATCTCTATTCCCAG[BtnTg]
FKBP5 antisense eRNA	ChIRP probe	GCAGCTGTGTGCCTGGCCAC[BtnTg]
FKBP5 antisense eRNA	ChIRP probe	GTGAGATTTGGGGAAAACAG[BtnTg]
FKBP5 antisense eRNA	ChIRP probe	CCTCTGTTTGCAACTAAGAG[BtnTg]
FKBP5 antisense eRNA	ChIRP probe	CTCCACCACTACCCCAGAAC[BtnTg]
FKBP5 antisense eRNA	ChIRP probe	TCCTAGGATCCCCTTCCTCG[BtnTg]
FKBP5 antisense eRNA	ChIRP probe	ATAGGGGAGATCCTCTTGCC[BtnTg]
FKBP5 antisense eRNA	ChIRP probe	GAGACTCTGAACTCTGGGTC[BtnTg]
FKBP5 antisense eRNA	ChIRP probe	GGGCCTAGTGGTTTTGAGGG[BtnTg]
FKBP5 antisense eRNA	ChIRP probe	ACCACCTGCCTCTCCCTCCC[BtnTg]
FKBP5 antisense eRNA	ChIRP probe	AAAGCAGGGTCTCGGGCTTC[BtnTg]
