# Supplementary material for: Functional roles of antisense enhancer RNA for promoting prostate cancer progression
Source: Theranostics. 2021 Jan 1;11(4):1780–94. doi: 10.7150/thno.51931 (PMC7778597; doi:10.7150/thno.51931)
Supplement: Supplementary file 4 — Supplementary table S2. [file thnov11p1780s4.xlsx]

## Sheet: Sheet1
Supplementary Table 2. List of gene loci where eRNA levels (Genes in red are FDR < 0.001).
Adjecent gene symbol	Enhancer_peak_start	Enhancer_peak_end	#TSS_chrom	strand	logFC	logCPM	Pvalue	FDR
2015-03-05	94052211	94052421	chr10	+	0.432747	6.43916	4.864e-28	9.234e-26
ABCC1	16040229	16040488	chr16	+	0.872649	7.91632	1.919e-161	2.27003e-158
ABCC6	16307842	16308006	chr16	-	0.67367	5.67511	3.3345e-54	1.24659e-51
ABCC8	17432694	17432934	chr11	-	1.21011	3.66341	1.349e-43	3.89367e-41
ABHD2	89633947	89634099	chr15	+	0.725717	8.82319	4.313e-167	5.75586e-164
ABHD3	19258889	19259191	chr18	-	0.256869	5.33293	6.574e-08	2.14691e-06
ACAD8	134128599	134128874	chr11	+	0.421689	4.10495	7.714e-08	2.44701e-06
ACLY	40141925	40142194	chr17	-	0.185382	6.10048	4.6455e-07	1.23889e-05
ACOX3	8440933	8441177	chr4	-	0.276938	5.8005	1.3775e-08	5.31725e-07
ACTL9	8890260	8890407	chr19	-	1.13658	4.98991	1.368e-95	8.3106e-93
ADAM9	38858758	38859102	chr8	+	0.160825	7.03634	1.368e-06	3.24729e-05
ADAMTS1	28206978	28207159	chr21	-	1.14075	6.7996	3.097e-230	6.01749e-227
ADAMTS14	72485715	72485921	chr10	+	0.255897	4.89955	3.1635e-06	6.7716e-05
ADAMTS2	178733104	178733378	chr5	-	0.183124	6.08794	6.6405e-07	1.70829e-05
ADARB2	1774998	1775205	chr10	-	0.145206	7.59506	8.1985e-07	2.05456e-05
ADCY10	167880439	167880856	chr1	-	0.218681	6.00111	3.5815e-08	1.24659e-06
ADCY6	49174564	49174749	chr12	-	0.299772	5.48444	5.51e-11	3.43967e-09
ADCYAP1R1	31010214	31010573	chr7	+	0.355103	4.1769	2.2135e-06	4.94019e-05
ADPRM	10601814	10602370	chr17	+	0.313615	4.19148	1.026e-05	0.000186618
ADRBK1	66979154	66979414	chr11	+	0.257813	5.40374	7.334e-07	1.86219e-05
AFAP1	7925589	7925801	chr4	-	0.145342	6.71337	6.2985e-06	0.000124603
AFF3	100737872	100738052	chr2	-	0.291432	9.39507	2.945e-25	5.15565e-23
AHNAK	62316404	62316667	chr11	-	0.201222	5.84992	1.463e-06	3.44736e-05
AHNAK2	105213725	105213888	chr14	-	0.324455	4.26133	1.4915e-05	0.000258933
AJAP1	4734301	4734508	chr1	+	0.406654	5.09551	2.337e-09	1.06961e-07
AK8	135746668	135746969	chr9	-	0.390094	4.74933	2.185e-10	1.19273e-08
ALK	30131693	30131864	chr2	-	0.1426	7.76616	4.047e-07	1.09269e-05
ALPK1	113204619	113204766	chr4	+	0.285778	5.52206	1.14e-10	6.6177e-09
AMD1	111103167	111103314	chr6	+	0.283045	7.97977	2.8785e-17	3.42427e-15
ANK1	41673345	41673492	chr8	-	0.169721	6.2953	1.1495e-05	0.000207242
ANKRD11	89538599	89538746	chr16	-	0.125544	8.71249	1.3585e-06	3.23959e-05
ANKRD29	21244639	21244786	chr18	-	0.296818	6.03161	1.5295e-13	1.34662e-11
ANO7	242113121	242113268	chr2	+	0.251521	4.68957	5.6905e-05	0.000799059
ANXA2	60685205	60685505	chr15	-	0.274876	4.7691	6.6595e-06	0.00013086
AP2B1	33915031	33915296	chr17	+	0.403645	7.84746	1.7955e-47	5.62504e-45
AP2S1	47377466	47377646	chr19	-	0.400826	3.8076	1.102e-06	2.67786e-05
APCDD1L-AS1	57125686	57125913	chr20	+	0.25543	5.20588	1.9855e-07	5.74817e-06
APP	27539203	27539673	chr21	-	0.378756	8.26411	3.021e-35	7.77195e-33
APPBP2	58601975	58602173	chr17	-	0.423821	6.76265	7.5145e-26	1.36201e-23
ARFGAP3	43201138	43201310	chr22	-	0.194887	6.39491	1.3395e-08	5.17104e-07
ARHGAP23	36610891	36611057	chr17	+	0.235909	6.25431	1.444e-10	8.23365e-09
ARHGEF10L	17908705	17908971	chr1	+	0.177038	5.78665	1.178e-05	0.000210868
ARID3A	872548	872697	chr19	+	0.223911	5.13794	1.805e-05	0.000305486
ARID4B	235494664	235495071	chr1	-	0.173678	8.53232	2.2325e-10	1.2235e-08
ASIC2	32579741	32579888	chr17	-	0.256092	8.13615	5.738e-20	7.695e-18
ASPHD2	26832918	26833265	chr22	+	0.446489	3.12346	1.52e-05	0.000263311
ATAD2	124404295	124404507	chr8	-	0.395821	6.00251	2.0045e-24	3.30115e-22
ATF3	212739249	212739484	chr1	+	0.270003	6.55643	8.797e-14	7.92585e-12
ATOH8	85984098	85984332	chr2	+	0.437732	3.87927	7.372e-06	0.000142577
ATP1A1	116919068	116919347	chr1	+	0.815395	6.05062	1.558e-90	8.7723e-88
ATP1A2	160079499	160079904	chr1	+	0.354443	5.28398	1.0165e-11	7.06401e-10
ATP1A2	160079499	160079904	chr1	+	0.149773	6.16719	3.23e-05	0.000496642
ATP2B2	10521142	10521289	chr3	-	0.218386	5.77121	5.8805e-06	0.000117523
ATP7B	52599654	52599913	chr13	-	0.283405	5.26733	5.4815e-08	1.82371e-06
ATP8A2	25924743	25924959	chr13	+	0.175712	8.76432	1.6055e-08	6.09444e-07
ATXN1	16763502	16763649	chr6	-	0.175395	9.06916	2.28e-09	1.04652e-07
AZGP1	99553538	99553685	chr7	-	0.289431	4.68184	1.52e-06	3.55509e-05
B2M	45004391	45004646	chr15	+	0.465519	3.50024	5.5765e-06	0.000112213
B3GNT2	62490357	62490628	chr2	+	0.396499	3.7784	1.3585e-06	3.2242e-05
B4GALNT3	543006	543351	chr12	+	0.756727	6.66044	2.1565e-97	1.35432e-94
B9D1	19297051	19297492	chr17	-	0.247116	5.59889	7.752e-09	3.21651e-07
BAI1	143757514	143757737	chr8	+	0.369156	5.02401	8.816e-12	6.20987e-10
BAI1	143757514	143757737	chr8	+	0.24268	4.80866	3.116e-05	0.000481805
BAIAP2	79025073	79025353	chr17	+	0.235502	6.69151	2.0995e-12	1.62365e-10
BCAP29	107221500	107221844	chr7	+	0.160088	6.43712	7.0015e-06	0.000136909
BICD2	95516587	95516775	chr9	-	0.256614	5.69997	6.6405e-08	2.1623e-06
BMP6	7688000	7688572	chr6	+	0.162818	6.00627	1.577e-05	0.000272244
BMP7	55718854	55719161	chr20	-	0.227455	5.01806	1.6435e-05	0.00028062
BTBD11	107682478	107682723	chr12	+	0.151762	6.91673	1.8145e-06	4.1553e-05
C19ORF48	51345376	51345881	chr19	-	0.220676	5.48814	4.256e-06	8.84256e-05
C1ORF116	207206201	207206421	chr1	-	0.226045	6.84283	2.812e-12	2.12382e-10
C1ORF21	184371832	184372026	chr1	+	0.453452	8.09659	6.5075e-44	1.90066e-41
C8ORF44-SGK3	67542487	67542683	chr8	+	0.181931	7.26904	6.1275e-06	0.000121703
C9ORF152	112956616	112956913	chr9	-	0.367112	3.98739	6.346e-06	0.000125352
C9ORF171	135283896	135284257	chr9	+	0.189553	5.82961	2.147e-06	4.81707e-05
CA4	58239377	58239594	chr17	+	0.737035	2.07628	1.178e-05	0.000210833
CABIN1	24399476	24399635	chr22	+	0.177561	6.71772	3.4675e-08	1.21581e-06
CACNA1C	2159132	2159394	chr12	+	0.159526	7.7651	1.8905e-07	5.50192e-06
CACNA1I	39807586	39807991	chr22	+	0.232342	5.99827	9.4715e-10	4.70164e-08
CACNA2D2	50483409	50483685	chr3	-	0.225812	5.5307	5.1395e-06	0.000104626
CACNA2D3	54160280	54160427	chr3	+	0.954333	5.57158	6.7925e-108	4.67856e-105
CACNA2D4	2045644	2045997	chr12	-	0.259461	5.54569	9.481e-07	2.35467e-05
CACNG2	37011694	37011934	chr22	-	0.237935	5.55472	1.7385e-07	5.14796e-06
CAMKK2	121737877	121738312	chr12	-	0.418037	6.46082	8.246e-30	1.6929e-27
CAMSAP3	7729988	7730275	chr19	+	0.220601	5.34857	1.197e-05	0.000214409
CAP2	17395322	17395652	chr6	+	0.309645	7.61535	5.1015e-21	7.30255e-19
CATIP-AS2	219191118	219191338	chr2	-	0.440454	4.6214	1.881e-12	1.46975e-10
CBFA2T3	89011235	89011400	chr16	-	0.933511	9.2004	2.793e-199	4.57852e-196
CBFA2T3	89011235	89011400	chr16	-	0.195709	6.94548	5.491e-10	2.79329e-08
CBWD1	176010	176306	chr9	-	0.309954	5.88346	1.045e-12	8.38755e-11
CCBE1	57370185	57370495	chr18	-	0.167843	6.59978	4.199e-07	1.13117e-05
CCBL1	131642318	131642646	chr9	-	0.354865	5.16798	2.1755e-12	1.66212e-10
CCDC155	49913224	49913395	chr19	+	0.791116	5.75918	7.467e-74	3.7013e-71
CCDC57	80110437	80110873	chr17	-	0.137997	6.69513	3.3155e-05	0.000507916
CD9	6344674	6344887	chr12	+	0.279393	5.68388	1.159e-06	2.79329e-05
CDH13	82673118	82673466	chr16	+	0.133314	7.94768	8.569e-06	0.000160567
CDH22	44904239	44904427	chr20	-	0.249269	5.45519	4.3035e-08	1.47744e-06
CDH23	73151523	73151873	chr10	+	0.21213	7.15356	5.1205e-12	3.70899e-10
CDH4	59890040	59890187	chr20	+	0.29875	7.30729	1.919e-16	2.1469e-14
CDK14	90226935	90227098	chr7	+	0.344091	8.86301	5.7475e-37	1.5313e-34
CDYL2	80871353	80871871	chr16	-	0.398291	7.52365	1.1495e-34	2.88562e-32
CELSR1	46891019	46891326	chr22	-	0.184963	6.5785	8.5975e-07	2.14691e-05
CENPN	81036186	81036394	chr16	+	1.0917	7.08174	7.239e-203	1.28506e-199
CEP89	33488136	33488283	chr19	-	0.197126	5.88254	5.3675e-07	1.40818e-05
CFAP61	20066537	20066783	chr20	+	0.16115	6.47439	1.881e-05	0.000314251
CHFR	133404859	133405184	chr12	-	0.242015	5.29312	4.2655e-06	8.8471e-05
CHN2	29187338	29187507	chr7	+	0.34075	7.13472	2.85e-27	5.27877e-25
CHP1	41536623	41536770	chr15	+	0.213459	5.47622	1.2445e-06	2.98566e-05
CHPT1	102105650	102105928	chr12	+	0.204292	6.1609	2.47e-08	8.9262e-07
CMC2	81036186	81036394	chr16	-	0.235262	5.44585	6.175e-07	1.60056e-05
CMKLR1	108672249	108672428	chr12	-	0.394644	3.84144	1.8145e-06	4.1553e-05
CNN2	872548	872697	chr19	+	0.657304	2.89211	2.3845e-08	8.69535e-07
COBL	51363195	51363360	chr7	-	0.130651	7.20854	1.6435e-05	0.000280303
COL27A1	116875454	116875763	chr9	+	0.222789	5.70705	3.3535e-08	1.17733e-06
COL4A2	110924953	110925130	chr13	+	0.191948	5.94091	3.04e-06	6.54075e-05
COL5A1	137426602	137426885	chr9	+	0.180112	6.08315	1.786e-06	4.10913e-05
COPG1	128971956	128972229	chr3	+	0.2137	5.8443	7.6095e-07	1.93145e-05
CORO2A	100940100	100940294	chr9	-	0.267371	5.80829	5.168e-09	2.20847e-07
CREB3L2	137692621	137692894	chr7	-	0.169195	7.12888	2.223e-08	8.1567e-07
CRTAC1	99748955	99749147	chr10	-	0.212345	5.67286	2.508e-07	7.11018e-06
CSGALNACT1	19544169	19544350	chr8	-	0.265482	7.07286	3.4865e-15	3.55509e-13
CSMD2	34518216	34518439	chr1	-	0.16005	7.62644	4.56e-08	1.54669e-06
CST1	23737023	23737182	chr20	-	0.197978	7.32916	3.325e-11	2.17768e-09
CTBP1	1205485	1205981	chr4	-	0.394802	6.55523	1.33e-32	3.00875e-30
CUEDC1	56017370	56017595	chr17	-	0.179311	5.82292	4.541e-06	9.39044e-05
CUX2	111469441	111469677	chr12	+	0.237509	6.83164	3.5625e-12	2.63939e-10
CYP46A1	100151801	100152019	chr14	+	0.294369	5.31127	1.862e-09	8.84925e-08
CYTH1	76777158	76777492	chr17	-	0.26891	6.63969	2.0045e-16	2.23155e-14
DAB2IP	124354747	124354975	chr9	+	0.345308	5.70423	2.698e-10	1.43896e-08
DBI	120123715	120124001	chr2	+	0.52373	3.69106	1.045e-07	3.20112e-06
DDA1	17350917	17351180	chr19	+	0.379821	4.46746	3.762e-08	1.30815e-06
DEFB126	124113	124300	chr20	+	0.406941	7.86637	6.251e-42	1.73138e-39
DFNB31	117220459	117220622	chr9	-	0.228691	5.68822	7.733e-07	1.95453e-05
DGKG	186061631	186061834	chr3	-	0.165419	6.53127	2.6125e-06	5.73278e-05
DHCR24	55354151	55354434	chr1	-	1.96128	7.6165	1.482e-289	6.023e-288
DISC1	231737715	231738256	chr1	+	0.199644	7.39823	9.69e-12	6.81777e-10
DISC1	231737715	231738256	chr1	+	0.204931	5.2316	3.135e-05	0.000483738
DLGAP2	1427497	1427667	chr8	+	0.238665	5.93245	1.957e-09	9.234e-08
DLX6-AS1	96647645	96647843	chr7	-	0.584909	5.42932	2.0805e-36	5.47115e-34
DNAJC10	183579691	183579962	chr2	+	0.220799	6.24206	1.482e-09	7.0794e-08
DNER	230568952	230569099	chr2	-	0.732542	6.37956	4.522e-94	2.6086e-91
DOCK8	198786	198947	chr9	+	0.171276	6.7536	1.862e-07	5.43267e-06
DPF3	73297698	73297917	chr14	-	0.172177	6.58924	7.942e-07	2.0007e-05
DPP6	153573691	153573838	chr7	+	0.128006	8.26427	6.1465e-06	0.000121973
DSCAML1	117588718	117588865	chr11	-	0.180966	6.91215	1.4535e-07	4.33998e-06
DUSP10	221900793	221900940	chr1	-	0.291912	5.30221	2.2515e-09	1.03882e-07
DUSP8	1661303	1661471	chr11	-	0.247834	4.88485	8.3315e-06	0.000157326
EFNA5	107012973	107013179	chr5	-	0.233004	9.37006	3.5815e-15	3.62435e-13
EFNB2	107195133	107195294	chr13	-	0.271783	4.72872	2.983e-06	6.44071e-05
EGFR	55087150	55087306	chr7	+	0.173839	7.3108	1.083e-06	2.63169e-05
EGLN2	41298545	41298741	chr19	+	0.371016	4.46235	4.7595e-07	1.26968e-05
ELK4	205602364	205602552	chr1	-	0.696509	6.60604	7.524e-95	4.4554e-92
ELL2	95301774	95301964	chr5	-	0.208664	6.76912	5.6905e-09	2.41623e-07
ELMO2	45028053	45028332	chr20	-	0.330019	5.2569	5.1775e-12	3.73207e-10
ELOVL2	11055248	11055596	chr6	-	0.2149	5.22884	1.311e-05	0.000232289
ELOVL7	60139138	60139285	chr5	-	0.32912	6.76577	3.2775e-19	4.23995e-17
EML1	100328534	100329171	chr14	+	0.203207	6.39094	2.299e-07	6.58692e-06
EMP1	13346154	13346449	chr12	+	0.703811	5.79215	2.6695e-67	1.21581e-64
EMP2	10695847	10696014	chr16	-	0.223771	6.42712	9.443e-11	5.57888e-09
ENTPD6	25180951	25181269	chr20	+	0.218754	5.46996	2.3655e-06	5.2403e-05
EPHB1	134454040	134454267	chr3	+	0.174528	7.23902	1.9855e-08	7.34103e-07
EPN2	19151445	19151841	chr17	+	0.394622	6.92857	7.4005e-22	1.10038e-19
EPN2-AS1	19172256	19172740	chr17	-	0.569046	3.82487	1.292e-08	5.04023e-07
EPS15	51972318	51972644	chr1	-	0.23807	7.38091	3.7905e-12	2.78559e-10
ERGIC2	29523565	29523712	chr12	-	0.199797	7.55976	6.6025e-11	4.04757e-09
ERN1	62206109	62206496	chr17	-	0.459046	7.30508	3.2585e-47	1.00804e-44
ESPN	6472987	6473312	chr1	+	0.332359	4.05179	1.102e-05	0.000200455
EVA1B	36794301	36794589	chr1	-	0.911563	3.30895	5.1205e-16	5.63274e-14
EVL	100525872	100526039	chr14	+	0.240365	5.89667	2.1185e-09	9.92655e-08
FAM107B	14863597	14863818	chr10	-	0.143114	6.89206	1.159e-05	0.000209342
FAM174B	93197325	93197713	chr15	-	0.206522	5.83983	3.2775e-07	9.0801e-06
FAM19A5	48824227	48824445	chr22	+	0.209247	8.02782	1.045e-10	6.156e-09
FAM219A	34484711	34484858	chr9	-	0.279266	5.34132	8.4835e-08	2.64708e-06
FASN	80064361	80064597	chr17	-	0.255003	5.59777	2.1565e-07	6.19447e-06
FBLN1	45931430	45931613	chr22	+	0.210977	5.15026	5.5765e-05	0.000786635
FBXL7	15516183	15516360	chr5	+	0.119683	7.65798	3.439e-05	0.000523315
FBXO32	124549923	124550070	chr8	-	0.219943	7.13683	1.577e-11	1.0773e-09
FGD4	32668482	32668642	chr12	+	0.332049	6.87503	1.7385e-24	2.88563e-22
FKBP5	35695630	35696138	chr6	-	1.77744	8.63994	1.881e-288	3.3535e-272
FLI1	128535755	128535916	chr11	+	0.680882	7.79467	1.539e-128	1.36971e-125
FLJ36000	21918947	21919276	chr17	+	0.30522	5.09092	1.4535e-08	5.56349e-07
FOSL2	28565210	28565564	chr2	+	0.498738	4.33106	1.102e-13	9.92655e-12
FOXD4	111371	111747	chr9	-	0.565535	2.77448	3.2585e-06	6.94089e-05
FOXO1	41239724	41240330	chr13	-	1.09414	9.73285	2.052e-252	4.86324e-249
FOXO3	108858085	108858234	chr6	+	0.447983	7.72208	5.1015e-53	1.81602e-50
FRMD4A	14338200	14338347	chr10	-	0.121294	8.05522	1.425e-05	0.000248819
FXYD3	35620698	35620968	chr19	+	0.525556	3.5443	2.8215e-09	1.25428e-07
GABRA5	27115792	27115972	chr15	+	0.280764	5.06697	5.0825e-08	1.70829e-06
GABRB3	27031153	27031498	chr15	-	0.159222	7.03205	4.788e-07	1.26968e-05
GABRG3	27251702	27252017	chr15	+	0.171415	7.54806	1.7765e-08	6.66387e-07
GALNT14	31350219	31350444	chr2	-	0.241703	5.78206	1.0545e-09	5.19412e-08
GALNT6	51799667	51799851	chr12	-	0.413716	3.90992	1.539e-07	4.59391e-06
GALNT9	132915263	132915483	chr12	-	0.270527	5.22072	3.61e-06	7.61805e-05
GAS7	10113547	10113762	chr17	-	0.199331	6.52046	9.975e-08	3.0703e-06
GCAT	38173301	38173542	chr22	+	0.25337	6.10818	1.672e-10	9.234e-09
GCNT1	79030367	79030661	chr9	+	0.253867	5.97513	2.964e-08	1.05421e-06
GFPT1	69591171	69591363	chr2	-	0.234585	6.33299	4.256e-08	1.46205e-06
GFRA2	21626590	21626745	chr8	-	0.30058	4.8047	4.446e-07	1.19273e-05
GLB1L2	134200768	134200996	chr11	+	0.297648	4.55207	1.425e-06	3.37041e-05
GLIS1	54129352	54129518	chr1	-	0.184965	6.26713	1.1685e-06	2.82407e-05
GLUD1	88852420	88852859	chr10	-	0.357317	5.7282	1.0165e-16	1.16194e-14
GLUL	182358772	182359037	chr1	-	0.359199	5.11934	4.6075e-12	3.36271e-10
GNA12	2870587	2870929	chr7	-	0.221471	6.64592	8.4075e-09	3.45506e-07
GOLGA3	133404859	133405184	chr12	-	0.187956	6.66559	2.0235e-08	7.49493e-07
GOLGB1	121458546	121458785	chr3	-	0.169851	6.98643	4.9495e-07	1.30815e-05
GOLM1	88708586	88709020	chr9	-	0.237941	6.66666	5.111e-13	4.29381e-11
GPR153	6319681	6319891	chr1	-	0.533008	2.71856	9.234e-06	0.000171042
GRAMD1B	123433019	123433166	chr11	+	0.226446	5.29315	4.7785e-06	9.78519e-05
GREB1	11679545	11679976	chr2	+	0.462542	6.58837	4.085e-31	9.00315e-29
GRHL1	10094267	10094414	chr2	+	0.208028	6.67796	4.256e-10	2.19307e-08
GRID1	88121319	88121581	chr10	-	0.148014	6.88053	3.857e-06	8.10006e-05
GRIK3	37506182	37506352	chr1	-	0.348473	5.90053	3.8475e-18	4.82476e-16
GRIK4	120393775	120394113	chr11	+	0.152364	7.33978	1.33e-05	0.000233393
GRK5	120967761	120967915	chr10	+	0.186786	6.43461	2.0805e-07	6.0021e-06
GSG1L	28043879	28044121	chr16	-	0.20805	6.01643	1.957e-07	5.67121e-06
HDGFRP2	4744932	4745101	chr19	+	0.919135	7.71578	2.4795e-195	3.77055e-192
HEBP2	138722169	138722650	chr6	+	0.547019	4.59957	2.1945e-17	2.64708e-15
HECTD2-AS1	93368346	93368768	chr10	-	0.128371	7.35486	1.2445e-05	0.000220529
HERPUD1	56957863	56958080	chr16	+	0.311537	6.04527	9.0345e-17	1.03882e-14
HGD	120401046	120401305	chr3	-	0.200733	5.60331	7.6475e-06	0.000146827
HID1	72968179	72968366	chr17	-	0.263812	5.26236	5.9375e-08	1.96222e-06
HIPK2	139481844	139482133	chr7	-	0.28681	8.14933	6.441e-22	9.61875e-20
HIVEP3	42517920	42518260	chr1	-	0.15322	7.63907	1.786e-07	5.25568e-06
HK1	71010665	71010893	chr10	+	0.240916	6.82938	1.5485e-12	1.21581e-10
HMG20B	3517674	3517942	chr19	+	0.565268	3.27079	8.2935e-08	2.60091e-06
HOMER2	83590277	83590448	chr15	-	0.324857	6.95321	1.7385e-24	2.88563e-22
HRASLS2	63353988	63354263	chr11	-	0.66705	2.28337	4.921e-06	0.00010024
HS3ST4	25701932	25702150	chr16	+	0.187527	6.39887	6.479e-07	1.66982e-05
HYOU1	118891897	118892110	chr11	-	0.296901	5.02126	7.1155e-08	2.28541e-06
ICAM2	62128617	62128865	chr17	-	0.40468	3.36706	1.824e-05	0.000307503
IGF1R	99196895	99197042	chr15	+	0.681736	8.75621	3.591e-150	3.83211e-147
IL6R	154387047	154387408	chr1	+	0.21756	7.37233	1.2445e-13	1.10808e-11
IMPDH1	128044481	128044779	chr7	-	0.2966	5.46933	3.629e-11	2.33928e-09
INPP4B	143710208	143710564	chr4	-	0.262591	8.88492	6.7355e-21	9.5418e-19
IQCK	19709465	19709612	chr16	+	0.40587	6.45341	1.14e-32	2.6086e-30
IQGAP2	75700206	75700357	chr5	+	0.214518	7.95703	1.558e-13	1.36201e-11
IQSEC3	418572	418734	chr12	+	0.219745	5.36885	1.501e-05	0.000260321
IRS2	110430138	110430285	chr13	-	0.401047	4.45556	8.398e-09	3.45506e-07
ITGA11	68727477	68727664	chr15	-	0.192131	5.64176	1.881e-05	0.000314251
ITPKC	41157681	41157860	chr19	+	0.477041	4.79785	1.4535e-15	1.539e-13
ITPR3	33589508	33589723	chr6	+	0.195314	6.84461	1.425e-09	6.82546e-08
JAK1	65425062	65425343	chr1	-	0.268174	6.65655	1.2825e-15	1.3774e-13
JAZF1	28143884	28144210	chr7	-	0.349959	5.1639	6.0325e-12	4.29381e-10
KANSL1L	211034944	211035240	chr2	-	0.25824	7.27376	1.178e-12	9.46485e-11
KCNIP1	169782883	169783188	chr5	+	0.151552	7.04208	8.6735e-06	0.000161881
KCNJ6	39273308	39273596	chr21	-	0.181338	6.37504	3.6955e-07	1.00804e-05
KCNMA1	79394778	79395126	chr10	-	0.296559	9.3502	5.0255e-31	1.09269e-28
KCNMA1-AS1	78682638	78682979	chr10	+	0.188859	6.13517	1.026e-06	2.53165e-05
KCNMA1-AS3	79131645	79132036	chr10	+	0.254951	4.94957	8.588e-06	0.000160644
KCNN2	113702808	113702955	chr5	+	0.260742	8.43696	1.121e-19	1.46205e-17
KCNN3	154857874	154858126	chr1	-	0.174774	8.66256	2.508e-11	1.67751e-09
KCTD1	24257976	24258342	chr18	-	0.282531	7.08583	6.1085e-19	7.77195e-17
KCTD3	215740434	215740610	chr1	+	0.368232	5.85097	6.27e-20	8.23365e-18
KIAA0232	6782845	6783120	chr4	+	0.169974	6.87697	1.0165e-06	2.50857e-05
KIAA0355	34750258	34750466	chr19	+	0.154464	6.47338	6.9255e-06	0.000135913
KIAA1644	44757067	44757227	chr22	-	0.243987	5.9138	1.577e-10	8.84925e-09
KIDINS220	8944308	8944514	chr2	-	0.246871	6.24587	3.553e-12	2.63939e-10
KIF1A	241837477	241837677	chr2	-	0.213744	5.74958	5.225e-07	1.37741e-05
KIRREL	157908472	157908664	chr1	+	0.221061	5.16862	1.3395e-05	0.000235811
KIRREL3	126898227	126898374	chr11	-	0.159094	7.54809	4.9875e-08	1.67751e-06
KLC2	65956615	65957262	chr11	+	0.444159	4.53292	1.197e-08	4.72473e-07
KLF5	73631889	73632076	chr13	+	0.859639	3.73776	1.121e-23	1.75446e-21
KLK2	50870139	50871157	chr19	+	1.65465	6.30446	1.786e-281	2.7265e-272
KLK3	51352416	51358192	chr19	+	2.00849	6.60919	1.064e-291	8.93095e-298
KREMEN1	29485898	29486324	chr22	+	0.26543	5.58322	3.1825e-07	8.84925e-06
KRT18	53363754	53364097	chr12	+	0.445412	4.23512	1.596e-08	6.05596e-07
LARP4B	963394	963619	chr10	-	0.136861	7.35196	4.1515e-06	8.67527e-05
LDLR	11153030	11153266	chr19	+	0.328131	6.09106	1.4725e-17	1.80063e-15
LDLRAD4	13222823	13223239	chr18	+	0.149609	7.23671	4.4745e-07	1.20042e-05
LIFR	38600487	38600764	chr5	-	1.02251	6.99263	5.8615e-232	1.24659e-228
LINC00469	71792919	71793103	chr17	-	0.243986	4.85531	1.121e-05	0.000202787
LINC00934	119757486	119757745	chr12	-	0.215529	8.55217	3.9425e-11	2.50857e-09
LINC01169	66874553	66875070	chr15	+	0.379686	4.81717	3.8e-11	2.43162e-09
LINC01285	117976104	117976538	chrX	+	1.77193	2.43555	1.33e-27	2.48549e-25
LINC01399	35627236	35627387	chr22	-	0.137741	7.61694	3.097e-05	0.000479849
LINC-PINT	130795997	130797016	chr7	-	1.09627	8.86767	6.137e-262	6.00685e-269
LINGO1	78109831	78110235	chr15	-	0.208414	6.09168	2.8215e-08	1.01574e-06
LOC100130744	14716586	14717015	chr5	+	0.24183	6.75818	3.838e-11	2.45471e-09
LOC100131496	45947424	45947785	chr20	+	0.580897	2.69168	3.496e-06	7.41028e-05
LOC284395	30140767	30141160	chr19	-	0.177976	6.00683	2.052e-06	4.63239e-05
LOC285847	35701648	35701810	chr6	-	0.390895	3.98561	3.0685e-05	0.000476687
LOC339166	5709625	5709799	chr17	+	0.200656	5.42523	1.425e-05	0.000248819
LOC729732	12489593	12489837	chr8	-	0.526838	3.67285	1.1875e-09	5.77125e-08
LOC81691	20816869	20817228	chr16	+	0.94271	6.94199	1.596e-164	2.0007e-161
LONRF1	12614674	12615117	chr8	-	0.403348	5.00798	1.254e-14	1.20811e-12
LOXHD1	44239492	44239791	chr18	-	0.18512	5.87461	1.387e-06	3.29346e-05
LPAR3	85365804	85365998	chr1	-	0.336984	7.13027	8.1605e-24	1.30045e-21
LRCH1	47124959	47125220	chr13	+	0.338659	6.75739	2.8595e-24	4.63239e-22
LRP2BP	186304754	186304901	chr4	-	0.509775	3.56878	3.021e-07	8.4645e-06
LRRC16A	25282648	25282829	chr6	+	0.413632	7.9069	3.3535e-48	1.0696e-45
LRRC8A	131642318	131642646	chr9	+	0.219308	5.57716	3.781e-07	1.03113e-05
MAF	79646159	79646444	chr16	-	0.901583	3.58092	4.047e-19	5.20951e-17
MALAT1	65235224	65235386	chr11	+	0.140685	7.8245	1.0355e-06	2.53165e-05
MALT1	56314736	56315015	chr18	+	0.561113	6.7388	1.0735e-65	4.68626e-63
MAOA	43528948	43529190	chrX	+	0.380699	7.31605	1.0545e-16	1.19272e-14
MAP1B	71413144	71413462	chr5	+	0.193021	6.97106	5.472e-08	1.82371e-06
MAPK6	52313654	52314034	chr15	+	0.223336	7.30978	2.204e-08	8.07975e-07
MAPT-AS1	43944726	43944942	chr17	+	0.341108	4.45833	3.6765e-07	1.00804e-05
MBOAT2	9141181	9141638	chr2	-	0.543617	8.07302	1.349e-81	7.18713e-79
MCPH1	6255060	6255231	chr8	+	0.13904	7.34507	1.0165e-05	0.000186276
MEGF11	66540977	66541318	chr15	-	0.176746	7.20169	8.816e-09	3.59356e-07
MEGF6	3446026	3446305	chr1	-	0.257402	5.41901	3.9235e-08	1.35432e-06
MEIS1	66658510	66658703	chr2	+	0.391701	5.89097	1.1685e-23	1.81602e-21
MFSD4	205548554	205548701	chr1	+	0.609342	5.74938	1.406e-48	4.60161e-46
MGAT3	39807586	39807991	chr22	+	0.34935	4.02252	2.736e-06	5.94824e-05
MGLL	127539765	127540020	chr3	-	0.198967	6.15107	3.021e-07	8.4645e-06
MIATNB	27099445	27099640	chr22	+	0.260488	5.3032	3.458e-07	9.5418e-06
MICAL1	109787955	109788216	chr6	-	0.673417	5.57629	3.116e-46	9.46485e-44
MIER2	485915	486171	chr19	-	0.247138	5.06792	3.743e-06	7.87137e-05
MINOS1	19919102	19919292	chr1	+	0.58022	4.50958	1.1875e-19	1.539e-17
MINOS1-NBL1	19919102	19919292	chr1	+	0.76172	5.154	5.548e-51	1.90836e-48
MIPEP	24451562	24451709	chr13	-	0.360391	7.57834	8.379e-31	1.80833e-28
MIR22HG	1634352	1634534	chr17	-	0.425088	4.08206	2.8215e-08	1.00805e-06
MIR29A	130538379	130538526	chr7	-	0.923991	1.99464	2.831e-09	1.25428e-07
MIR3619	46501420	46501691	chr22	+	0.55356	4.15051	2.85e-13	2.4624e-11
MIR4763	46501420	46501691	chr22	+	0.332894	4.21709	1.1115e-05	0.000201831
MIR4769	47414357	47414504	chrX	+	2.93483	-1.66034	3.1065e-06	6.64848e-05
MIR498	54125361	54125574	chr19	+	0.344995	5.70433	2.755e-10	1.46974e-08
MIRLET7B	46501420	46501691	chr22	+	0.38994	4.20565	1.159e-07	3.52431e-06
MIRLET7BHG	46463630	46464152	chr22	+	0.433562	8.44967	7.3245e-58	2.94718e-55
MLPH	238387666	238387886	chr2	+	0.809211	7.38034	4.845e-123	3.82441e-120
MMD2	5239898	5240297	chr7	-	0.33733	4.42399	4.3035e-06	8.91589e-05
MME	154800246	154800570	chr3	+	0.611912	8.03552	2.1755e-68	1.03113e-65
MN1	28160806	28161189	chr22	-	0.414279	4.09032	2.9735e-07	8.3106e-06
MPC2	167902042	167902275	chr1	-	0.393432	5.4595	5.1395e-15	5.12487e-13
MPHOSPH9	123715751	123716231	chr12	-	0.36666	6.39549	3.3915e-24	5.44037e-22
MPPED1	43815805	43815980	chr22	+	0.353917	5.05608	7.5715e-08	2.40854e-06
MPPED2	30551761	30551972	chr11	-	0.230238	6.52391	7.144e-11	4.34768e-09
MSRA	9895057	9895204	chr8	+	0.178598	7.03816	1.1115e-08	4.4631e-07
MTMR6	25853549	25853722	chr13	-	0.328142	5.27655	8.607e-10	4.28612e-08
MTMR9	11144248	11144719	chr8	+	0.442087	5.69357	1.121e-24	1.89297e-22
MTOR	11316179	11316819	chr1	-	0.339794	7.41449	6.783e-30	1.40818e-27
MTOR-AS1	11212298	11212588	chr1	+	0.467023	3.02598	3.0495e-05	0.00047323
MUC16	9142791	9143007	chr19	-	0.300145	4.97566	6.327e-08	2.07765e-06
MYADM	54398300	54398532	chr19	+	0.317639	5.38028	1.387e-10	7.92585e-09
MYH9	36782264	36782426	chr22	-	0.183064	7.11851	6.9635e-08	2.24694e-06
MYO18B	26093125	26093285	chr22	+	0.23132	6.06917	1.3775e-07	4.13991e-06
MYO1D	31203077	31203260	chr17	-	0.165729	7.59946	5.51e-08	1.83141e-06
MYO5C	52581969	52582322	chr15	-	0.153251	6.63698	1.577e-05	0.000271549
MYO7A	76772103	76772559	chr11	+	0.273973	5.05944	1.121e-06	2.73173e-05
MYO9B	17208623	17208898	chr19	+	0.185119	6.29835	1.5865e-06	3.6936e-05
MYOF	95219301	95219528	chr10	-	0.17004	6.229	7.9515e-06	0.000151478
NAT1	18037181	18037507	chr8	+	0.279054	4.93982	5.358e-07	1.40818e-05
NBL1	19966528	19966820	chr1	+	1.46165	3.19452	2.5365e-40	6.84855e-38
NCAPD3	134097889	134098612	chr11	-	2.51412	7.59131	3.1445e-296	9.1295e-299
NDE1	15685105	15685310	chr16	+	0.301767	5.36245	2.6885e-09	1.20811e-07
NDRG1	134323230	134323466	chr8	-	0.765497	7.10166	4.4555e-133	4.13991e-130
NEDD4L	55705725	55705889	chr18	+	0.225687	6.39196	5.0065e-10	2.55474e-08
NFATC1	77120892	77121213	chr18	+	0.164861	5.8363	5.605e-05	0.000789345
NFATC2	50159996	50160210	chr20	-	0.169407	6.06756	8.0655e-06	0.000153219
NKX3-1	23538001	23538368	chr8	-	0.519347	5.61047	1.083e-34	2.73942e-32
NNMT	114179691	114179873	chr11	+	0.525827	4.44623	7.9325e-13	6.53306e-11
NOL4L	31222050	31222298	chr20	-	0.428654	10.151	9.405e-45	2.82407e-42
NOS2	26120979	26121149	chr17	-	0.320357	4.16922	1.8905e-05	0.000315719
NPC1	21192335	21192698	chr18	-	0.224285	5.9439	1.026e-06	2.52396e-05
NR4A1	52426231	52426503	chr12	+	0.541919	5.31729	1.349e-22	2.06226e-20
NRG2	139415877	139416051	chr5	-	0.93185	5.86623	1.8145e-125	1.5467e-122
NRIP1	16426890	16427252	chr21	-	0.163648	6.4263	5.2915e-06	0.000107334
NTM	131285618	131286068	chr11	+	0.135002	8.19499	5.358e-07	1.40818e-05
NTN1	8956276	8956486	chr17	+	0.174982	6.28481	7.1535e-06	0.000139171
NTNG2	135039806	135040042	chr9	+	0.285101	5.13475	2.4985e-08	9.0801e-07
NTRK3	88860015	88860192	chr15	-	0.184719	6.95346	5.795e-09	2.44701e-07
NUDT9P1	92930508	92930655	chr10	-	0.215079	7.31935	1.178e-09	5.74816e-08
OCA2	28348143	28348633	chr15	-	0.215836	6.78145	1.4725e-08	5.60966e-07
OCRL	128683128	128683275	chrX	+	0.316754	4.72013	2.1565e-07	6.19447e-06
ODC1	10592464	10592807	chr2	-	0.573726	4.56131	2.242e-18	2.83176e-16
OGDH	44648436	44648642	chr7	+	0.261447	6.94433	2.0615e-12	1.60056e-10
OPCML	133400450	133400749	chr11	-	0.132626	8.18832	8.1605e-07	2.04687e-05
OR1S1	57966771	57967222	chr11	+	1.79359	-0.255848	1.8335e-06	4.18608e-05
OR7E47P	52487100	52487367	chr12	+	1.03061	5.12084	1.482e-88	8.1567e-86
OR7G2	9142791	9143007	chr19	-	0.30909	5.76047	2.945e-10	1.55439e-08
OSBP2	31098505	31098802	chr22	+	0.202106	6.71534	7.315e-08	2.34697e-06
OSBPL9	52047011	52047423	chr1	+	0.165844	7.12502	1.805e-06	4.13991e-05
P4HB	79922505	79922743	chr17	-	0.191813	5.61601	1.596e-05	0.000274234
PACS1	65829476	65829628	chr11	+	0.62112	7.50793	4.6265e-98	2.99336e-95
PACSIN1	34430323	34430587	chr6	+	0.531769	5.39975	3.4675e-30	7.24869e-28
PACSIN2	43391188	43391710	chr22	-	0.178435	7.53134	2.052e-09	9.61875e-08
PAK1IP1	10698306	10698730	chr6	+	0.693802	4.848	1.539e-34	3.77055e-32
PALD1	72212729	72212876	chr10	+	0.519049	6.81703	8.2555e-51	2.80098e-48
PAQR9-AS1	142678940	142679214	chr3	+	0.280615	4.74691	1.1115e-05	0.000201627
PCDH1	141256486	141256762	chr5	-	0.393957	5.05396	1.406e-12	1.11577e-10
PCK2	24542096	24542252	chr14	+	0.249254	5.4145	1.7765e-07	5.22491e-06
PDIA5	122786964	122787115	chr3	+	0.353127	7.43821	5.3865e-34	1.29276e-31
PEBP4	22795090	22795309	chr8	-	0.22164	6.37897	6.498e-08	2.12382e-06
PER1	8055106	8055380	chr17	-	0.627946	3.65735	3.0875e-12	2.3085e-10
PFKFB2	207217707	207217941	chr1	+	0.270406	4.58752	1.045e-05	0.000191307
PGS1	76384073	76384294	chr17	+	0.231346	5.3499	1.71e-06	3.96293e-05
PHACTR3	57922514	57922845	chr20	+	0.198393	6.38775	6.897e-08	2.23155e-06
PHEX	21992179	21992363	chrX	+	0.239486	5.8445	2.812e-09	1.25428e-07
PHF8	54071935	54072411	chrX	-	0.351723	6.60558	2.888e-20	3.99371e-18
PIAS1	68335067	68335308	chr15	+	0.165948	7.01173	8.018e-08	2.53166e-06
PKD1	2136120	2136516	chr16	-	0.27078	6.26468	3.5435e-14	3.24729e-12
PLA2G6	38574043	38574347	chr22	-	0.21076	6.01955	1.501e-06	3.51661e-05
PLB1	28791458	28791756	chr2	+	0.183832	5.72375	1.102e-05	0.000199434
PLCB4	9053021	9053255	chr20	+	0.136353	7.68527	1.1495e-05	0.000207058
PLEKHM3	208886193	208886512	chr2	-	0.16217	6.91589	1.0355e-06	2.54704e-05
PLXNA2	208417745	208417892	chr1	-	0.171737	6.7773	2.5935e-06	5.70199e-05
PLXNA4	132312119	132312368	chr7	-	0.147909	7.80226	1.976e-06	4.47849e-05
PLXNB2	50835495	50835827	chr22	-	0.265624	5.75571	7.771e-09	3.22421e-07
PNKD	219175602	219175858	chr2	+	0.183622	6.10213	4.902e-06	9.99942e-05
PNPLA1	36230198	36230359	chr6	+	0.302061	4.85272	4.902e-08	1.66212e-06
PNPLA7	140429503	140429670	chr9	-	0.205597	6.23052	1.2445e-06	2.98566e-05
PODXL	131297710	131298038	chr7	-	0.168536	5.87764	1.007e-05	0.000183945
POLR3E	22309358	22309581	chr16	+	0.205156	5.80073	3.8e-06	7.98803e-05
PPFIBP1	27684992	27685154	chr12	+	0.187023	7.28838	2.736e-07	7.77195e-06
PPFIBP2	7515983	7516243	chr11	+	0.174022	7.04703	1.786e-07	5.25568e-06
PPM1A	60707104	60707307	chr14	+	0.309932	6.15085	1.349e-13	1.18503e-11
PPP1CB	28970488	28970833	chr2	+	0.349353	6.48644	2.489e-24	4.06296e-22
PPP1R13B	104301394	104301574	chr14	-	0.152838	6.51979	7.0965e-06	0.000138239
PPP1R16B	37454850	37454997	chr20	+	0.214449	5.37054	4.522e-06	9.35974e-05
PPP3CA	102263916	102264063	chr4	-	0.138365	10.2624	1.8525e-05	0.00031114
PPP6R3	68235670	68235997	chr11	+	0.125609	7.58709	9.4145e-06	0.000173868
PQLC2	19596449	19596627	chr1	+	0.493501	3.71086	1.9095e-08	7.08709e-07
PRDM16	2827977	2828179	chr1	+	0.228491	7.14963	4.902e-13	4.1553e-11
PRIMA1	94266018	94266361	chr14	-	0.303104	4.59397	3.192e-06	6.82547e-05
PRMT8	3488320	3488515	chr12	+	0.213639	6.15105	1.7765e-08	6.66387e-07
PROSER2-AS1	11908808	11908974	chr10	-	0.276108	4.96588	1.995e-06	4.53235e-05
PRR5-ARHGAP8	45062516	45062803	chr22	+	0.477281	6.03717	1.349e-34	3.34733e-32
PSD3	18868992	18869370	chr8	-	0.286	8.31422	2.508e-25	4.42462e-23
PTAFR	28536403	28536561	chr1	-	0.286995	4.3956	5.757e-05	0.000807823
PTPN21	89019312	89019482	chr14	-	0.36306	6.37544	1.1685e-25	2.09304e-23
PTPN23	47436045	47436223	chr3	+	0.346804	5.77893	7.1725e-17	8.3106e-15
PTPN9	75854506	75854707	chr15	-	0.286033	6.63589	5.947e-17	6.9332e-15
PTPRE	129766402	129766658	chr10	+	0.184697	6.11833	1.3965e-06	3.31654e-05
PTPRN2	158383405	158383653	chr7	-	0.295299	8.82454	9.88e-30	2.0084e-27
PXDN	1728053	1728382	chr2	-	0.202451	5.56166	5.5195e-05	0.000780623
PYGB	25236165	25236312	chr20	+	0.294942	6.76378	6.213e-20	8.23365e-18
RAB11FIP5	73337666	73337871	chr2	-	0.349073	4.29055	5.13e-07	1.35432e-05
RAB37	72703297	72703525	chr17	+	0.256886	4.91031	2.1945e-06	4.90941e-05
RAB43	128786500	128786750	chr3	-	0.262982	5.7032	1.0735e-10	6.28681e-09
RAB4A	229409551	229409930	chr1	+	0.461805	5.75362	1.767e-25	3.13956e-23
RAB4B-EGLN2	41298545	41298741	chr19	+	0.34363	5.15604	1.786e-07	5.25568e-06
RABEP2	29103991	29104157	chr16	-	0.291945	4.36917	1.4345e-05	0.000250167
RALY	32586111	32586341	chr20	+	0.168701	6.49165	1.349e-06	3.20882e-05
RBPJ	26291282	26291497	chr4	+	0.16549	6.46141	4.7025e-06	9.64984e-05
RBPMS	30241237	30241439	chr8	+	0.215096	7.50733	4.332e-11	2.73172e-09
REPS2	16949382	16949758	chrX	+	0.230163	6.34721	2.755e-09	1.2312e-07
RHBDL3	30590324	30590471	chr17	+	0.34938	4.45512	7.106e-08	2.28541e-06
RHOB	20638321	20638711	chr2	+	0.510133	3.27644	2.2135e-06	4.94789e-05
RIN3	93074039	93074555	chr14	+	0.232211	6.04154	5.1015e-09	2.17768e-07
RNASE4	21154684	21154883	chr14	+	0.173365	8.48215	3.2775e-10	1.73137e-08
RNF114	48543811	48543958	chr20	+	0.2935	4.59855	1.3015e-06	3.11648e-05
RNF115	145611883	145612154	chr1	+	0.161574	5.81987	5.643e-05	0.000793581
RNF138P1	54822790	54822964	chr5	-	0.945538	5.5991	2.1945e-73	1.0696e-70
RNF185	31575401	31575653	chr22	+	0.208828	5.83303	2.7455e-06	5.94824e-05
RPS6KA2	167288600	167288882	chr6	-	0.153868	7.94828	1.311e-07	3.97832e-06
RRBP1	17664973	17665224	chr20	-	0.348956	5.79797	1.634e-17	1.98531e-15
RSPH14	23489854	23490165	chr22	-	0.222546	5.25526	9.595e-06	0.000177267
RSPH9	43649604	43649847	chr6	+	0.315707	4.86132	5.5765e-07	1.46205e-05
RUNX1	36440020	36440266	chr21	-	0.463846	6.63707	6.707e-25	1.16194e-22
RYR1	38866360	38866739	chr19	+	0.212809	5.57563	1.672e-06	3.88598e-05
S100P	6697554	6697718	chr4	+	1.04093	3.64316	6.802e-33	1.57748e-30
SACS	24001676	24001930	chr13	-	0.305011	6.60941	1.7195e-15	1.81602e-13
SASH1	148664588	148664949	chr6	+	0.456854	7.35507	3.0685e-48	9.92655e-46
SCAP	47497150	47497597	chr3	-	0.391707	6.50671	3.344e-30	7.0717e-28
SCNN1G	23175331	23175592	chr16	+	0.2989	5.50164	2.071e-10	1.14655e-08
SCUBE1	43701845	43702028	chr22	-	0.346942	5.61464	3.002e-15	3.09339e-13
SDK2	71630795	71631071	chr17	-	0.186139	6.7664	3.724e-07	1.01574e-05
SEC14L2	30779178	30779523	chr22	+	0.4587	5.72691	3.306e-29	6.58692e-27
SEC16A	139307498	139307645	chr9	-	0.275256	6.18891	1.3015e-13	1.15425e-11
SEMA5B	122786964	122787115	chr3	-	0.226973	5.76172	1.8335e-07	5.36341e-06
SERINC2	31877915	31878128	chr1	+	0.186665	7.68573	1.216e-10	6.97936e-09
SERINC5	79548604	79548825	chr5	-	1.17353	1.84075	3.6385e-10	1.90836e-08
SESN2	28597930	28598077	chr1	+	0.323545	5.11638	9.5e-10	4.70164e-08
SETBP1	42256085	42256258	chr18	+	0.137615	7.86802	7.8755e-07	1.98531e-05
SEZ6L	26832918	26833265	chr22	+	0.204655	5.70926	7.5145e-06	0.000144953
SGCG	23767020	23767358	chr13	+	0.163919	6.50424	9.69e-07	2.41623e-05
SGK3	67623328	67623501	chr8	+	0.233363	6.97559	1.824e-07	5.33263e-06
SH3PXD2A	105611429	105611705	chr10	-	0.168793	6.86016	4.0185e-06	8.41648e-05
SHH	155617425	155617572	chr7	-	0.224934	6.71606	4.3035e-11	2.72403e-09
SHISA6	11178279	11178553	chr17	+	0.162917	6.63315	8.0655e-07	2.03148e-05
SHISA9	12905154	12905315	chr16	+	0.181473	6.01428	1.3775e-06	3.27807e-05
SHROOM3	77355995	77356187	chr4	+	0.278999	8.09477	1.6435e-24	2.7625e-22
SIAE	124560658	124561000	chr11	-	0.186069	5.57068	3.287e-05	0.000504005
SIPA1L3	38426863	38427114	chr19	+	0.141082	7.44087	5.947e-06	0.000118564
SKIV2L2	54602395	54602631	chr5	+	0.291984	7.50206	5.662e-15	5.61735e-13
SLC10A7	147362354	147362519	chr4	-	0.199493	7.69274	2.1565e-09	1.00804e-07
SLC13A2	26803652	26803805	chr17	+	0.483945	6.48698	2.4605e-35	6.39455e-33
SLC13A5	6603560	6603780	chr17	-	0.378838	3.68237	1.178e-05	0.000210868
SLC14A2	42766955	42767121	chr18	+	0.150774	7.21143	5.358e-06	0.000108477
SLC15A2	121613622	121613849	chr3	+	0.290919	5.07152	8.759e-08	2.73172e-06
SLC1A5	47264491	47264905	chr19	-	0.277799	5.03778	8.1985e-08	2.57013e-06
SLC22A3	160771020	160771249	chr6	+	0.216315	5.69176	1.0355e-05	0.00018849
SLC24A4	92781731	92781919	chr14	+	0.257705	6.04319	4.655e-12	3.39349e-10
SLC25A20	48934897	48935059	chr3	-	0.270113	5.71376	2.375e-11	1.59287e-09
SLC25A37	23366084	23366306	chr8	+	0.209743	5.66596	5.8995e-06	0.000117763
SLC2A1	43432329	43432491	chr1	-	0.382667	5.2245	1.577e-10	8.84925e-09
SLC2A3	8090592	8090798	chr12	-	0.742898	2.72326	6.346e-06	0.000125352
SLC35F2	107710963	107711383	chr11	-	0.296622	6.33822	1.083e-17	1.33123e-15
SLC38A1	46658396	46658641	chr12	-	0.15112	7.50934	2.679e-06	5.83281e-05
SLC38A2	46780284	46780786	chr12	-	0.312552	7.14588	4.7595e-17	5.60965e-15
SLC38A4	47233844	47234205	chr12	-	0.268335	5.36016	7.809e-09	3.2319e-07
SLC41A1	205793004	205793349	chr1	-	0.596267	4.54162	7.5905e-21	1.0696e-18
SLC43A1	57275167	57275365	chr11	-	0.180061	6.48705	3.2015e-07	8.9262e-06
SLC45A3	205646504	205646698	chr1	-	1.17273	7.37633	3.002e-271	2.014e-271
SLC45A4	142249394	142249607	chr8	-	0.763376	9.39982	6.308e-177	9.00315e-174
SLC4A4	72055367	72055654	chr4	+	0.684357	7.73395	2.375e-117	1.80833e-114
SLC6A12	418572	418734	chr12	-	0.317732	5.31985	2.318e-11	1.56208e-09
SLC6A17	110700671	110700898	chr1	+	0.297541	4.34533	1.178e-05	0.000211633
SLC7A11	139163616	139163886	chr4	-	0.247603	7.66351	4.2465e-09	1.83911e-07
SLC7A11-AS1	138992079	138992356	chr4	+	0.27072	6.4529	3.002e-15	3.09339e-13
SLC9A8	48449276	48449491	chr20	+	0.18095	6.08255	1.539e-06	3.58587e-05
SLCO2A1	133740461	133740814	chr3	-	0.226963	6.49591	2.793e-11	1.8545e-09
SLIT1	98938016	98938226	chr10	-	0.193512	5.87618	8.1985e-06	0.000155297
SMAD9	37491503	37491774	chr13	-	0.322518	5.7323	2.831e-09	1.25428e-07
SMOC1	70388871	70389239	chr14	+	0.178466	5.77802	1.919e-05	0.000319475
SMOC2	168815452	168815745	chr6	+	0.211468	5.99447	1.9285e-06	4.38615e-05
SMPD2	109778862	109779137	chr6	+	0.631677	3.54766	1.045e-12	8.38755e-11
SNAP23	42791124	42791338	chr15	+	0.218094	5.17622	8.6355e-06	0.000161323
SNX25	186132634	186132834	chr4	+	0.469869	6.79834	2.2705e-42	6.38685e-40
SNX29	12059045	12059280	chr16	+	0.16023	7.4896	8.0655e-08	2.54705e-06
SOCS2	93979909	93980225	chr12	+	0.563242	3.6581	5.3105e-09	2.26233e-07
SOCS2-AS1	93979909	93980225	chr12	-	0.485011	3.41578	3.5625e-06	7.5334e-05
SORCS2	7265811	7265958	chr4	+	0.254357	6.91274	2.451e-12	1.86219e-10
SORL1	121331784	121331976	chr11	+	0.223475	7.03028	1.159e-09	5.65583e-08
SPATA13	24558696	24559043	chr13	+	0.158095	8.15682	7.4575e-08	2.37776e-06
SPDEF	34522897	34523056	chr6	-	1.07899	5.8185	3.135e-160	3.52431e-157
SPIRE1	12673190	12673541	chr18	-	0.174432	8.02016	2.185e-09	1.01574e-07
SPOCK1	136850986	136851392	chr5	-	0.204899	7.72649	1.5485e-12	1.21581e-10
SPSB4	140752815	140752964	chr3	+	0.276613	5.29239	9.785e-07	2.43162e-05
ST8SIA2	92903455	92903619	chr15	+	0.307376	4.64909	2.204e-06	4.9171e-05
STAB2	103996479	103996666	chr12	+	0.163772	6.08801	1.615e-05	0.000276538
STARD10	72544953	72545207	chr11	-	0.256675	5.24125	8.873e-08	2.76251e-06
STK39	169099711	169099937	chr2	-	0.734092	9.22388	9.88e-117	7.27947e-114
STX8	9404481	9404761	chr17	-	0.12969	7.24806	1.33e-05	0.000233393
SWT1	185127366	185127640	chr1	+	0.195617	8.36022	3.4675e-11	2.25464e-09
SYN3	33466176	33466347	chr22	-	0.221814	7.34911	2.7265e-13	2.36237e-11
SYT4	40873015	40873238	chr18	-	0.61598	5.25119	2.1565e-31	4.80168e-29
TACC2	123702208	123702633	chr10	+	0.170039	8.16159	4.8735e-09	2.08534e-07
TAF4	60777369	60777663	chr20	-	0.256234	5.77721	2.109e-10	1.15425e-08
TAOK3	118795125	118795450	chr12	-	0.240641	7.64185	1.1495e-14	1.10808e-12
TBC1D1	37884502	37884872	chr4	+	0.211285	7.08744	5.8615e-08	1.93914e-06
TBC1D2	100992801	100992965	chr9	-	0.212072	5.17795	1.615e-05	0.00027611
TBC1D4	76041073	76041507	chr13	-	0.215667	6.3992	2.0425e-09	9.61875e-08
TBL1X	9462819	9462981	chrX	+	0.182376	8.0982	1.501e-08	5.702e-07
TBRG1	124491198	124491456	chr11	+	0.422449	5.57198	7.524e-18	9.3879e-16
TBX15	119538588	119538735	chr1	-	0.202794	5.57493	9.975e-06	0.000182765
TENM4	79148373	79148635	chr11	-	0.175306	8.82669	4.1325e-10	2.1469e-08
TEP1	20934893	20935171	chr14	-	0.301174	4.6956	4.674e-06	9.62683e-05
TES	115851457	115851827	chr7	+	0.16019	6.82142	1.121e-05	0.000202235
TFEB	41696039	41696602	chr6	-	0.315065	5.1175	2.2135e-08	8.07975e-07
TG	133886729	133886934	chr8	+	0.256061	6.70108	2.1185e-12	1.62365e-10
TGM2	36833280	36833759	chr20	-	0.426901	4.02259	3.895e-08	1.34663e-06
THRAP3	36696872	36697132	chr1	+	0.614971	8.01108	7.03e-76	3.57048e-73
TMC6	76111036	76111365	chr17	-	0.231316	5.03573	1.368e-05	0.000238687
TMEM108	132734402	132734762	chr3	+	0.170467	8.16542	2.0615e-10	1.13886e-08
TMEM119	108965384	108965609	chr12	-	0.733685	1.67619	1.8905e-05	0.000315719
TMEM132C	128502081	128502304	chr12	+	0.206105	6.61353	1.425e-08	5.48654e-07
TMEM164	109238442	109238735	chrX	+	0.177744	6.44728	5.7095e-06	0.000114439
TMEM8C	136216175	136216322	chr9	-	0.214083	6.70883	6.2985e-11	3.87828e-09
TMPRSS2	42872949	42873272	chr21	-	0.816784	8.42415	1.558e-144	1.57748e-141
TNFAIP8	118606468	118607001	chr5	+	0.598395	7.32449	2.584e-67	1.20042e-64
TNFRSF10B	22879777	22880467	chr8	-	0.277676	7.21768	6.6215e-16	7.13326e-14
TNFRSF19	24145155	24145352	chr13	+	0.750891	7.9136	1.9095e-114	1.35432e-111
TNK2	195634699	195634953	chr3	-	0.341239	6.37438	2.1375e-22	3.2319e-20
TNNC2	44407688	44408057	chr20	-	1.28907	3.57658	2.9735e-41	8.1567e-39
TNRC18	5458243	5458393	chr7	-	0.178747	7.48017	2.2705e-09	1.04652e-07
TNS3	47619998	47620164	chr7	-	0.188796	6.81057	3.8095e-07	1.03883e-05
TOM1	35662356	35662634	chr22	+	0.209861	5.42908	8.379e-06	0.000157737
TP53I11	45000530	45000951	chr11	-	0.787308	4.73267	2.3275e-33	5.46345e-31
TPX2	30307515	30307906	chr20	+	0.265432	5.05838	3.002e-06	6.47919e-05
TRIM36	114512057	114512915	chr5	-	0.189683	5.53895	1.235e-05	0.000220041
TSC22D3	107014969	107015230	chrX	-	0.275591	5.33762	1.2635e-08	4.94019e-07
TSHZ3	31784012	31784342	chr19	-	0.28963	4.69144	1.0545e-06	2.58552e-05
TSKU	76499835	76500119	chr11	+	0.854913	5.25196	2.071e-58	8.4645e-56
TSPAN18	44770754	44771002	chr11	+	0.197885	5.97318	7.771e-07	1.96222e-05
TSPAN9	3189821	3190002	chr12	+	0.464094	8.73845	7.448e-63	3.11648e-60
TTC34	2712156	2712479	chr1	-	0.319263	5.7191	1.0165e-12	8.3106e-11
TTC39A	51795162	51795355	chr1	-	0.20681	6.08324	1.235e-07	3.73977e-06
UAP1	162529905	162530160	chr1	+	0.369162	7.13604	3.838e-34	9.31095e-32
UBE2G1	4253583	4253995	chr17	-	0.233422	7.14882	1.8335e-14	1.72368e-12
ULK1	132381118	132381344	chr12	+	0.265808	5.00782	1.71e-06	3.96293e-05
UNC13A	17902120	17902412	chr19	-	0.271572	4.82339	2.5555e-06	5.64813e-05
UNC5B	72970471	72970850	chr10	+	0.219469	5.44087	3.097e-06	6.63309e-05
UNQ6494	92238520	92238672	chr9	+	0.240963	5.4355	3.2965e-05	0.000505356
USP33	78216329	78216550	chr1	-	0.223677	5.91657	7.923e-08	2.50857e-06
USP48	22114621	22114885	chr1	-	0.192344	5.88598	5.092e-07	1.34663e-05
VEGFA	43721353	43721648	chr6	+	0.795618	7.04169	4.4555e-138	4.32459e-135
VLDLR	2613795	2613969	chr9	+	0.295904	5.03086	6.859e-08	2.22385e-06
VPS13D	12248943	12249285	chr1	+	0.787045	5.49301	1.0925e-54	4.17069e-52
VPS26B	134097889	134098612	chr11	+	0.899394	4.90017	6.403e-43	1.82372e-40
WBSCR17	70636575	70636760	chr7	+	0.131666	7.26108	8.056e-06	0.000153219
WDR37	1161291	1161492	chr10	+	0.195455	6.04747	2.3845e-07	6.80238e-06
WDR41	76782840	76783180	chr5	-	0.28953	6.26064	9.785e-14	8.84925e-12
WFDC6	44144260	44144508	chr20	-	0.831584	1.39191	1.824e-05	0.000307503
WIPI1	66452454	66452608	chr17	-	0.314443	5.35545	8.7305e-07	2.17768e-05
WISP1	134217346	134217676	chr8	+	0.480378	4.56034	1.786e-14	1.68521e-12
WSCD2	108626424	108626655	chr12	+	0.218909	6.52992	5.643e-11	3.50892e-09
WWC1	167710087	167710598	chr5	+	0.615527	7.80984	7.6285e-67	3.3935e-64
XYLT1	17493727	17493874	chr16	-	0.191145	6.27647	2.6885e-07	7.61035e-06
YIF1A	66140779	66141017	chr11	-	0.349931	4.84343	4.712e-10	2.42392e-08
YWHAZ	101945170	101945330	chr8	-	0.152899	6.48507	6.4315e-06	0.000126799
ZBTB1	64980002	64980306	chr14	+	0.178341	5.69809	1.482e-05	0.000256877
ZBTB24	109791990	109792605	chr6	-	0.475612	5.02544	1.2065e-13	1.0773e-11
ZBTB7C	45660126	45660357	chr18	-	0.211195	5.38785	7.353e-06	0.000142325
ZFHX3	73078829	73079012	chr16	-	0.257593	8.21359	5.8235e-22	8.7723e-20
ZNF518B	10494035	10494416	chr4	-	0.720548	8.46499	1.235e-124	1.01574e-121
ZSWIM6	60600840	60601071	chr5	+	0.176327	7.24167	1.14e-08	4.51697e-07
